# Supplementary material for: A new species related to Anorthoachangi from Wuyishan National Park (Lepidoptera, Noctuidae, Hadeninae)
Source: Biodivers Data J. 2024 Dec 6;12:e139425. doi: 10.3897/BDJ.12.e139425 (PMC11645524; doi:10.3897/BDJ.12.e139425)
Supplement: XML Treatment for Anorthoa wangi [file BDJ.12.e139425-treatment1.xml]

<!DOCTYPE tp:taxon-treatment
  PUBLIC "-//TaxonX//DTD Taxonomic Treatment Publishing DTD v0 20100105//EN" "tax-treatment-NSO.dtd">
<tp:taxon-treatment xmlns:tp="http://www.plazi.org/taxpub"><tp:treatment-meta><mixed-citation publication-type="journal"><person-group><name><surname>Xie</surname><given-names>Rui</given-names></name><name><surname>Guo</surname><given-names>Liang</given-names></name><name><surname>Wang</surname><given-names>Chenbin</given-names></name><name><surname>Gao</surname><given-names>Hongdi</given-names></name></person-group><article-title>A new species related to <italic><tp:taxon-name><tp:taxon-name-part taxon-name-part-type="genus" reg="Anorthoa">Anorthoa</tp:taxon-name-part><tp:taxon-name-part taxon-name-part-type="species" reg="changi">changi</tp:taxon-name-part></tp:taxon-name></italic> from Wuyishan National Park (<tp:taxon-name><tp:taxon-name-part taxon-name-part-type="order">Lepidoptera</tp:taxon-name-part></tp:taxon-name>, <tp:taxon-name><tp:taxon-name-part taxon-name-part-type="family">Noctuidae</tp:taxon-name-part></tp:taxon-name>, <tp:taxon-name><tp:taxon-name-part taxon-name-part-type="subfamily">Hadeninae</tp:taxon-name-part></tp:taxon-name>)</article-title><source>Biodivers Data J</source><day>06</day><month>12</month><year>2024</year><volume>12</volume><pub-id pub-id-type="doi">10.3897/BDJ.12.e139425</pub-id></mixed-citation></tp:treatment-meta><tp:nomenclature><tp:taxon-name>
            <object-id xmlns:xlink="http://www.w3.org/1999/xlink" content-type="arpha" xlink:type="simple">B9BC0130-B3E2-57C6-915F-04FF90F15CE4</object-id>
            <tp:taxon-name-part taxon-name-part-type="genus">Anorthoa</tp:taxon-name-part>
            <tp:taxon-name-part taxon-name-part-type="species">wangi</tp:taxon-name-part>
          </tp:taxon-name><tp:taxon-authority>Guo &amp; Xie</tp:taxon-authority><tp:taxon-status xmlns:xlink="http://www.w3.org/1999/xlink" xlink:type="simple">sp. nov.</tp:taxon-status></tp:nomenclature><tp:treatment-sec sec-type="materials"><title>Materials</title><list list-type="alpha-lower" list-content="occurrences"><list-item><p><bold>Type status:</bold> <named-content xmlns:xlink="http://www.w3.org/1999/xlink" content-type="dwc:typeStatus" xlink:type="simple">Holotype</named-content>. <bold>Occurrence:</bold> recordedBy: <named-content xmlns:xlink="http://www.w3.org/1999/xlink" content-type="dwc:recordedBy" xlink:type="simple">Tengda Liang, Yulong Zhang &amp; Feiran Chen</named-content>; sex: <named-content xmlns:xlink="http://www.w3.org/1999/xlink" content-type="dwc:sex" xlink:type="simple">male</named-content>; occurrenceID: <named-content xmlns:xlink="http://www.w3.org/1999/xlink" content-type="dwc:occurrenceID" xlink:type="simple">D907DE2A-845D-5BCE-A230-6CF15720C4CB</named-content>; <bold>Location:</bold> country: <named-content xmlns:xlink="http://www.w3.org/1999/xlink" content-type="dwc:country" xlink:type="simple">China</named-content>; stateProvince: <named-content xmlns:xlink="http://www.w3.org/1999/xlink" content-type="dwc:stateProvince" xlink:type="simple">Fujian</named-content>; locality: <named-content xmlns:xlink="http://www.w3.org/1999/xlink" content-type="dwc:locality" xlink:type="simple">Nanping City, Wuyishan City, Wuyishan National Park, the observation tower of Xianfengling</named-content>; verbatimElevation: <named-content xmlns:xlink="http://www.w3.org/1999/xlink" content-type="dwc:verbatimElevation" xlink:type="simple">1200 m</named-content>; verbatimLatitude: <named-content xmlns:xlink="http://www.w3.org/1999/xlink" content-type="dwc:verbatimLatitude" xlink:type="simple">27°42′39.29″N</named-content>; verbatimLongitude: <named-content xmlns:xlink="http://www.w3.org/1999/xlink" content-type="dwc:verbatimLongitude" xlink:type="simple">117°39′8.64″E</named-content>; <bold>Event:</bold> eventDate: <named-content xmlns:xlink="http://www.w3.org/1999/xlink" content-type="dwc:eventDate" xlink:type="simple">04-03-2023</named-content></p></list-item><list-item><p><bold>Type status:</bold> <named-content xmlns:xlink="http://www.w3.org/1999/xlink" content-type="dwc:typeStatus" xlink:type="simple">Paratype</named-content>. <bold>Occurrence:</bold> recordedBy: <named-content xmlns:xlink="http://www.w3.org/1999/xlink" content-type="dwc:recordedBy" xlink:type="simple">Tengda Liang, Yulong Zhang &amp; Feiran Chen</named-content>; sex: <named-content xmlns:xlink="http://www.w3.org/1999/xlink" content-type="dwc:sex" xlink:type="simple">5males, 1female</named-content>; occurrenceID: <named-content xmlns:xlink="http://www.w3.org/1999/xlink" content-type="dwc:occurrenceID" xlink:type="simple">032E7781-19BC-56A0-87FB-055F89F9FBE2</named-content>; <bold>Location:</bold> country: <named-content xmlns:xlink="http://www.w3.org/1999/xlink" content-type="dwc:country" xlink:type="simple">China</named-content>; stateProvince: <named-content xmlns:xlink="http://www.w3.org/1999/xlink" content-type="dwc:stateProvince" xlink:type="simple">Fujian</named-content>; locality: <named-content xmlns:xlink="http://www.w3.org/1999/xlink" content-type="dwc:locality" xlink:type="simple">Nanping City, Wuyishan City, Wuyishan National Park, the observation tower of Xianfengling</named-content>; verbatimElevation: <named-content xmlns:xlink="http://www.w3.org/1999/xlink" content-type="dwc:verbatimElevation" xlink:type="simple">1200 m</named-content>; verbatimLatitude: <named-content xmlns:xlink="http://www.w3.org/1999/xlink" content-type="dwc:verbatimLatitude" xlink:type="simple">27°42′39.29″N</named-content>; verbatimLongitude: <named-content xmlns:xlink="http://www.w3.org/1999/xlink" content-type="dwc:verbatimLongitude" xlink:type="simple">117°39′8.64″E</named-content>; <bold>Event:</bold> eventDate: <named-content xmlns:xlink="http://www.w3.org/1999/xlink" content-type="dwc:eventDate" xlink:type="simple">05-03-2023</named-content></p></list-item></list></tp:treatment-sec><tp:treatment-sec sec-type="Description"><title>Description</title><p><bold>Male</bold> (Fig. <xref ref-type="fig" rid="F12281347">1</xref><xref ref-type="fig" rid="F12281352">a</xref>, <xref ref-type="fig" rid="F12281353">b</xref>, <xref ref-type="fig" rid="F12281354">c</xref> and Fig. <xref ref-type="fig" rid="F12153858">2</xref>). Forewing length 17-18 mm (n = 6, 17 mm in holotype), wingspan 36-38 mm (n = 6, 36 mm in holotype). Head small, densely covered with pale rufous brown hairs, labial palpus well-developed, outer side dark brown, antenna finely dentate, fascicularly ciliate, deep ochreous brown mainly, paler basally, compound eyes hemispherical, surface ciliate. Thorax dorsally deep ochreous brown or rufous brown, collar and tegula the same colour. Fore-wing nearly triangular, narrow and elongate, apex pointed; forewing ground colour deep ochreous brown or rubiginous, costa paler, except apical angle. A dark brown sub-basal dot present with whitish scales, antemedial line, postmedial line and median fascia obscure, nearly disappearing or present as pale brownish-greyish shadows. Orbicular and reniform stigmata nearly unrecognisable in some specimens, outlines of the recognisable stigmata brownish with whitish scales, filling darker brown than ground colour. The area between postmedial and subterminal lines widely pale ochreous, suffused with dark brown scales in the area near the subterminal line. Subterminal line brown, more or less sinuous, terminal line present as a row of brown spots with a few whitish scales, cilia as ground colour. Hindwing pale ochreous, with weak pale brownish suffusion, discal spot present, cilia as ground colour.</p><p><bold>Female</bold> (Fig. <xref ref-type="fig" rid="F12281347">1</xref><xref ref-type="fig" rid="F12281355">d</xref>). Forewing length 18 mm, wingspan 39 mm. Similar to male, but antenna filiform, shortly ciliate, forewing somewhat more rounded.</p><p><bold>Male genitalia</bold> (Fig. <xref ref-type="fig" rid="F12281386">3</xref>). Uncus short and lanceolate. Tegumen normal, short and narrow, with weak penicular lobes. Fultura inferior sclerotised, nearly in the shape of an arc-sided inverted triangle. Transtilla heavily sclerotised, falcate and equipped with strong teeth. Saccus well-developed, V-shaped, narrow and elongate. Valva elongated, but significantly shorter than the aedeagus, evenly tapering towards a small, triangular, apically finely pointed cucullus. Corona undeveloped, pollex short and small. Sacculus broad and clavus reduced. Ampulla well-developed, arc-shaped, basally thick and apically digitiform. Harpe flattened, trapezoidal-capitiform with a long basal bar. Aedeagus cylindrical, long and thick, ventral carina bar eversible, quite long and sclerotised, ending with several acute teeth, ventro-lateral carina bar short, ending with a triangular tooth. Vesica quite long, with a tortuous tubular shape, the sub-basal diverticulum of the basal part of the vesica bears a cluster of spiculiform cornuti, distal part of the vesica armed with a long field of small, spiculiform cornuti.</p><p><bold>Female genitalia</bold> (Fig. <xref ref-type="fig" rid="F12153852">4</xref>). Papillae anales trapezoidal. Apophyses posteriores and anteriores normal, both slender, with the former slightly longer than the latter. Ostium bursae tubular, long and narrow and the anterior three-quarters sclerotised, with heavily sclerotised narrow marginal folds on the dorsal side. The proximal end of the ostium fused with the ductus by a ribbed-cristate ring. Ductus bursae narrowly tubular, densely wrinkled, almost equal in length to the ostium bursae. A long, heavily sclerotised cristate lateral ribbon present along the left side and extending into the basal part of the appendix bursae. Appendix bursae helicoid, quite long, with the distal end dilated slightly and the surface rough and rugose-wrinkled. Corpus bursae membranous, ovoid and four long signum-stripes present.</p></tp:treatment-sec><tp:treatment-sec sec-type="Diagnosis"><title>Diagnosis</title><p>The new species is the sister species of <italic><tp:taxon-name><tp:taxon-name-part taxon-name-part-type="genus" reg="Anorthoa">A.</tp:taxon-name-part><tp:taxon-name-part taxon-name-part-type="species" reg="changi">changi</tp:taxon-name-part></tp:taxon-name></italic>. They can be distinguished by the following characters: <bold>a)</bold> The size of the new species is somewhat larger, the forewing length of the type specimens of the new species ranges from 17 to 18 mm, for <italic><tp:taxon-name><tp:taxon-name-part taxon-name-part-type="genus" reg="Anorthoa">A.</tp:taxon-name-part><tp:taxon-name-part taxon-name-part-type="species" reg="changi">changi</tp:taxon-name-part></tp:taxon-name></italic>, it is 15 to 16 mm; <bold>b)</bold> The medial to distal section of the valva is broader than that of <italic><tp:taxon-name><tp:taxon-name-part taxon-name-part-type="genus" reg="Anorthoa">A.</tp:taxon-name-part><tp:taxon-name-part taxon-name-part-type="species" reg="changi">changi</tp:taxon-name-part></tp:taxon-name></italic>; <bold>c)</bold> The ampulla of the new species is distally narrower and more curved; <bold>d)</bold> In female genitalia, the distal end of the appendix bursae is smaller and narrower than that of <italic><tp:taxon-name><tp:taxon-name-part taxon-name-part-type="genus" reg="Anorthoa">A.</tp:taxon-name-part><tp:taxon-name-part taxon-name-part-type="species" reg="changi">changi</tp:taxon-name-part></tp:taxon-name></italic> and the surface is much rougher.</p></tp:treatment-sec><tp:treatment-sec sec-type="Etymology"><title>Etymology</title><p>The new species is dedicated to Professor Min Wang, who has carried out extensive work on <tp:taxon-name><tp:taxon-name-part taxon-name-part-type="order">Lepidoptera</tp:taxon-name-part></tp:taxon-name> taxonomy in southern China.</p></tp:treatment-sec><tp:treatment-sec sec-type="Distribution"><title>Distribution</title><p>Xianfengling, Wuyishan National Park, Wuyishan City, Fujian Province, south-eastern China (Fig. <xref ref-type="fig" rid="F12153860">5</xref>).</p></tp:treatment-sec><tp:treatment-sec sec-type="Biology"><title>Biology</title><p>Seven adults were collected at the beginning of March in the Wuyi Mountain area.</p></tp:treatment-sec><tp:treatment-sec><!--Section generated to contain objects referenced in tp:taxon-treatment.--><fig-group id="F12281347" position="float" orientation="portrait"><caption><p>Adults of <italic><tp:taxon-name><tp:taxon-name-part taxon-name-part-type="genus" reg="Anorthoa">Anorthoa</tp:taxon-name-part><tp:taxon-name-part taxon-name-part-type="species" reg="wangi">wangi</tp:taxon-name-part></tp:taxon-name></italic> <bold>sp. nov.</bold>, Scale bar = 10 mm:</p></caption><fig id="F12281352" position="float" orientation="portrait"><object-id xmlns:xlink="http://www.w3.org/1999/xlink" content-type="arpha" xlink:type="simple">36D436B6-CCA4-50B6-A776-92DD31DC7749</object-id><object-id xmlns:xlink="http://www.w3.org/1999/xlink" content-type="doi" xlink:type="simple">10.3897/BDJ.12.e139425.figure1a</object-id><label>Figure 1a.</label><caption><p>male, holotype, Fujian, China (coll. SCAU);</p></caption><graphic xmlns:xlink="http://www.w3.org/1999/xlink" xlink:href="bdj-12-e139425-g001_a.jpg" xlink:type="simple" position="float" orientation="portrait" id="oo_1185283.jpg"><uri content-type="original_file" xlink:type="simple">https://binary.pensoft.net/fig/1185283</uri></graphic></fig><fig id="F12281353" position="float" orientation="portrait"><object-id xmlns:xlink="http://www.w3.org/1999/xlink" content-type="arpha" xlink:type="simple">EB04B821-E825-50B7-8B5C-64091050BF65</object-id><object-id xmlns:xlink="http://www.w3.org/1999/xlink" content-type="doi" xlink:type="simple">10.3897/BDJ.12.e139425.figure1b</object-id><label>Figure 1b.</label><caption><p>male, paratype, Fujian, China (coll. SCAU);</p></caption><graphic xmlns:xlink="http://www.w3.org/1999/xlink" xlink:href="bdj-12-e139425-g001_b.jpg" xlink:type="simple" position="float" orientation="portrait" id="oo_1185286.jpg"><uri content-type="original_file" xlink:type="simple">https://binary.pensoft.net/fig/1185286</uri></graphic></fig><fig id="F12281354" position="float" orientation="portrait"><object-id xmlns:xlink="http://www.w3.org/1999/xlink" content-type="arpha" xlink:type="simple">95EAB0C9-ACB9-5489-B10B-D3A569688FE1</object-id><object-id xmlns:xlink="http://www.w3.org/1999/xlink" content-type="doi" xlink:type="simple">10.3897/BDJ.12.e139425.figure1c</object-id><label>Figure 1c.</label><caption><p>ditto;</p></caption><graphic xmlns:xlink="http://www.w3.org/1999/xlink" xlink:href="bdj-12-e139425-g001_c.jpg" xlink:type="simple" position="float" orientation="portrait" id="oo_1185288.jpg"><uri content-type="original_file" xlink:type="simple">https://binary.pensoft.net/fig/1185288</uri></graphic></fig><fig id="F12281355" position="float" orientation="portrait"><object-id xmlns:xlink="http://www.w3.org/1999/xlink" content-type="arpha" xlink:type="simple">3886BEBB-4D6C-5970-B721-DB8A4C010A85</object-id><object-id xmlns:xlink="http://www.w3.org/1999/xlink" content-type="doi" xlink:type="simple">10.3897/BDJ.12.e139425.figure1d</object-id><label>Figure 1d.</label><caption><p>female, paratype, Fujian, China (coll. SCAU).</p></caption><graphic xmlns:xlink="http://www.w3.org/1999/xlink" xlink:href="bdj-12-e139425-g001_d.jpg" xlink:type="simple" position="float" orientation="portrait" id="oo_1185291.jpg"><uri content-type="original_file" xlink:type="simple">https://binary.pensoft.net/fig/1185291</uri></graphic></fig></fig-group><fig id="F12281352" position="float" orientation="portrait"><object-id xmlns:xlink="http://www.w3.org/1999/xlink" content-type="arpha" xlink:type="simple">36D436B6-CCA4-50B6-A776-92DD31DC7749</object-id><object-id xmlns:xlink="http://www.w3.org/1999/xlink" content-type="doi" xlink:type="simple">10.3897/BDJ.12.e139425.figure1a</object-id><label>Figure 1a.</label><caption><p>male, holotype, Fujian, China (coll. SCAU);</p></caption><graphic xmlns:xlink="http://www.w3.org/1999/xlink" xlink:href="bdj-12-e139425-g001_a.jpg" xlink:type="simple" position="float" orientation="portrait" id="oo_1185283.jpg"><uri content-type="original_file" xlink:type="simple">https://binary.pensoft.net/fig/1185283</uri></graphic></fig><fig id="F12281353" position="float" orientation="portrait"><object-id xmlns:xlink="http://www.w3.org/1999/xlink" content-type="arpha" xlink:type="simple">EB04B821-E825-50B7-8B5C-64091050BF65</object-id><object-id xmlns:xlink="http://www.w3.org/1999/xlink" content-type="doi" xlink:type="simple">10.3897/BDJ.12.e139425.figure1b</object-id><label>Figure 1b.</label><caption><p>male, paratype, Fujian, China (coll. SCAU);</p></caption><graphic xmlns:xlink="http://www.w3.org/1999/xlink" xlink:href="bdj-12-e139425-g001_b.jpg" xlink:type="simple" position="float" orientation="portrait" id="oo_1185286.jpg"><uri content-type="original_file" xlink:type="simple">https://binary.pensoft.net/fig/1185286</uri></graphic></fig><fig id="F12281354" position="float" orientation="portrait"><object-id xmlns:xlink="http://www.w3.org/1999/xlink" content-type="arpha" xlink:type="simple">95EAB0C9-ACB9-5489-B10B-D3A569688FE1</object-id><object-id xmlns:xlink="http://www.w3.org/1999/xlink" content-type="doi" xlink:type="simple">10.3897/BDJ.12.e139425.figure1c</object-id><label>Figure 1c.</label><caption><p>ditto;</p></caption><graphic xmlns:xlink="http://www.w3.org/1999/xlink" xlink:href="bdj-12-e139425-g001_c.jpg" xlink:type="simple" position="float" orientation="portrait" id="oo_1185288.jpg"><uri content-type="original_file" xlink:type="simple">https://binary.pensoft.net/fig/1185288</uri></graphic></fig><fig id="F12153858" position="float" orientation="portrait"><object-id xmlns:xlink="http://www.w3.org/1999/xlink" content-type="arpha" xlink:type="simple">B4B914D9-5A68-55F5-A332-41860D5898E2</object-id><object-id xmlns:xlink="http://www.w3.org/1999/xlink" content-type="doi" xlink:type="simple">10.3897/BDJ.12.e139425.figure2</object-id><label>Figure 2.</label><caption><p>Live male adults of <italic><tp:taxon-name><tp:taxon-name-part taxon-name-part-type="genus" reg="Anorthoa">Anorthoa</tp:taxon-name-part><tp:taxon-name-part taxon-name-part-type="species" reg="wangi">wangi</tp:taxon-name-part></tp:taxon-name></italic> <bold>sp. nov.</bold> from Fujian, China (a-c represent the same individual). Photo by Yulong Zhang.</p></caption><graphic xmlns:xlink="http://www.w3.org/1999/xlink" xlink:href="bdj-12-e139425-g002.jpg" position="float" id="oo_1152262.jpg" orientation="portrait" xlink:type="simple"><uri content-type="original_file" xlink:type="simple">https://binary.pensoft.net/fig/1152262</uri></graphic></fig><fig id="F12281355" position="float" orientation="portrait"><object-id xmlns:xlink="http://www.w3.org/1999/xlink" content-type="arpha" xlink:type="simple">3886BEBB-4D6C-5970-B721-DB8A4C010A85</object-id><object-id xmlns:xlink="http://www.w3.org/1999/xlink" content-type="doi" xlink:type="simple">10.3897/BDJ.12.e139425.figure1d</object-id><label>Figure 1d.</label><caption><p>female, paratype, Fujian, China (coll. SCAU).</p></caption><graphic xmlns:xlink="http://www.w3.org/1999/xlink" xlink:href="bdj-12-e139425-g001_d.jpg" xlink:type="simple" position="float" orientation="portrait" id="oo_1185291.jpg"><uri content-type="original_file" xlink:type="simple">https://binary.pensoft.net/fig/1185291</uri></graphic></fig><fig-group id="F12281386" position="float" orientation="portrait"><caption><p>Male genitalia of <italic><tp:taxon-name><tp:taxon-name-part taxon-name-part-type="genus" reg="Anorthoa">Anorthoa</tp:taxon-name-part><tp:taxon-name-part taxon-name-part-type="species" reg="wangi">wangi</tp:taxon-name-part></tp:taxon-name></italic> <bold>sp. nov.</bold>, Scale bar = 1 mm:</p></caption><fig id="F12281391" position="float" orientation="portrait"><object-id xmlns:xlink="http://www.w3.org/1999/xlink" content-type="arpha" xlink:type="simple">622DF338-60B1-5473-8D66-CA713D9B6413</object-id><object-id xmlns:xlink="http://www.w3.org/1999/xlink" content-type="doi" xlink:type="simple">10.3897/BDJ.12.e139425.figure3a</object-id><label>Figure 3a.</label><caption><p>paratype, Fujian, China (prep. GLFJ0001);</p></caption><graphic xmlns:xlink="http://www.w3.org/1999/xlink" xlink:href="bdj-12-e139425-g003_a.jpg" xlink:type="simple" position="float" orientation="portrait" id="oo_1185317.jpg"><uri content-type="original_file" xlink:type="simple">https://binary.pensoft.net/fig/1185317</uri></graphic></fig><fig id="F12281392" position="float" orientation="portrait"><object-id xmlns:xlink="http://www.w3.org/1999/xlink" content-type="arpha" xlink:type="simple">F63FED2C-4B87-5B10-8623-B3E5E9E0D6F9</object-id><object-id xmlns:xlink="http://www.w3.org/1999/xlink" content-type="doi" xlink:type="simple">10.3897/BDJ.12.e139425.figure3b</object-id><label>Figure 3b.</label><caption><p>paratype, Fujian, China (prep. GLFJ0002).</p></caption><graphic xmlns:xlink="http://www.w3.org/1999/xlink" xlink:href="bdj-12-e139425-g003_b.jpg" xlink:type="simple" position="float" orientation="portrait" id="oo_1185319.jpg"><uri content-type="original_file" xlink:type="simple">https://binary.pensoft.net/fig/1185319</uri></graphic></fig></fig-group><fig id="F12153852" position="float" orientation="portrait"><object-id xmlns:xlink="http://www.w3.org/1999/xlink" content-type="arpha" xlink:type="simple">331635DD-8A68-5D96-BDCC-F6C3A7114515</object-id><object-id xmlns:xlink="http://www.w3.org/1999/xlink" content-type="doi" xlink:type="simple">10.3897/BDJ.12.e139425.figure4</object-id><label>Figure 4.</label><caption><p>Female genitalia of <italic><tp:taxon-name><tp:taxon-name-part taxon-name-part-type="genus" reg="Anorthoa">Anorthoa</tp:taxon-name-part><tp:taxon-name-part taxon-name-part-type="species" reg="wangi">wangi</tp:taxon-name-part></tp:taxon-name></italic> <bold>sp. nov.</bold>, paratype, Fujian, China (prep. GLFJ0003). Scale bar = 1 mm.</p></caption><graphic xmlns:xlink="http://www.w3.org/1999/xlink" xlink:href="bdj-12-e139425-g004.jpg" position="float" id="oo_1185329.jpg" orientation="portrait" xlink:type="simple"><uri content-type="original_file" xlink:type="simple">https://binary.pensoft.net/fig/1185329</uri></graphic></fig><fig id="F12153860" position="float" orientation="portrait"><object-id xmlns:xlink="http://www.w3.org/1999/xlink" content-type="arpha" xlink:type="simple">9464838F-6F98-5EBA-903B-0B3325158A37</object-id><object-id xmlns:xlink="http://www.w3.org/1999/xlink" content-type="doi" xlink:type="simple">10.3897/BDJ.12.e139425.figure5</object-id><label>Figure 5.</label><caption><p>The type locality of the <italic><tp:taxon-name><tp:taxon-name-part taxon-name-part-type="genus" reg="Anorthoa"/><tp:taxon-name-part taxon-name-part-type="species" reg="rubrocinerea">rubrocinerea</tp:taxon-name-part></tp:taxon-name></italic>-group.</p></caption><graphic xmlns:xlink="http://www.w3.org/1999/xlink" xlink:href="bdj-12-e139425-g005.jpg" position="float" id="oo_1152279.jpg" orientation="portrait" xlink:type="simple"><uri content-type="original_file" xlink:type="simple">https://binary.pensoft.net/fig/1152279</uri></graphic></fig></tp:treatment-sec></tp:taxon-treatment>
